# Supplementary material for: Using Metaphors to Understand Suffering in COVID-19 Survivors: A Two Time-Point Observational Follow-Up Study
Source: Int J Environ Res Public Health. 2023 Jan 12;20(2):1390. doi: 10.3390/ijerph20021390 (PMC9859410; doi:10.3390/ijerph20021390)
Supplement: Supplementary file 1 [file ijerph-20-01390-s001.zip]

Archive with 1 entries (1 files):
- ijerph-2135943-supplementary.pdf
